# Supplementary material for: Identification and characterization of microRNAs related to salt stress in broccoli, using high-throughput sequencing and bioinformatics analysis
Source: BMC Plant Biol. 2014 Sep 3;14:226. doi: 10.1186/s12870-014-0226-2 (PMC4167151; doi:10.1186/s12870-014-0226-2)
Supplement: Additional file 1: Table S1. — Summary of sRNA sequencing data. [file 12870_2014_226_MOESM1_ESM.xlsx]

## Sheet: Sheet1
Type	Control		Salt stress
	Count	Percent (%)	Count	Percent (%)
total reads	24655210		21196508
high quality	24574822	1	21127478	1
3'adapter-null	6285	0.0003	4996	0.0002
insert-null	2663	0.0001	2651	0.0001
5'adapter-contaminants	27876	0.0011	38570	0.0018
smaller than 18nt	22670	0.0009	41556	0.002
polyA	3365	0.0001	4977	0.0002
clean reads	24511963	0.9974	21034728	0.9956
