# Supplementary material for: Identification and characterization of microRNAs related to salt stress in broccoli, using high-throughput sequencing and bioinformatics analysis
Source: BMC Plant Biol. 2014 Sep 3;14:226. doi: 10.1186/s12870-014-0226-2 (PMC4167151; doi:10.1186/s12870-014-0226-2)
Supplement: Additional file 2: Table S2. — Mapping statistics: sRNAs to genome. [file 12870_2014_226_MOESM2_ESM.xlsx]

## Sheet: Sheet1
Samples	Total sRNA	Percent (%)	Unique sRNA	Percent (%)
Control	7163496	0.2922	1491240	0.1512
Salt stress	6168917	0.2933	1276113	0.1488
