# Supplementary material for: Identification and characterization of microRNAs related to salt stress in broccoli, using high-throughput sequencing and bioinformatics analysis
Source: BMC Plant Biol. 2014 Sep 3;14:226. doi: 10.1186/s12870-014-0226-2 (PMC4167151; doi:10.1186/s12870-014-0226-2)
Supplement: Additional file 4: Table S3. — The differential expression of putative conserved miRNAs between the two libraries. [file 12870_2014_226_MOESM4_ESM.xlsx]

## Sheet: Sheet1
pairwise	miR-name	Control-std	salt stress-std	fold-change(log2 salt stress/Control)	p-value	sig-lable
Control-salt stress	miR156a-3p	5.6299	6.3229	0.167477	0.337641
Control-salt stress	miR156b	1.3463	2.2819	0.761236	0.0186356
Control-salt stress	miR157a-3p	45.3248	39.1733	-0.21043	0.00147593
Control-salt stress	miR157d	4187.26	7213.5	0.784692	0
Control-salt stress	miR158a	1940.24	1651.17	-0.23274	1.8767e-116
Control-salt stress	miR158b-3p	1931.71	1620.23	-0.253684	2.21989e-136
Control-salt stress	miR159	53.6473	37.4619	-0.518081	7.20134e-16
Control-salt stress	miR160a	0.01	1.3311	1.05648	3.72351e-10	**
Control-salt stress	miR160a-3p	3.9165	5.3245	0.443081	0.026865
Control-salt stress	miR161	19.2151	22.0112	0.195997	0.0378263
Control-salt stress	miR162a	43.4074	37.1766	-0.223546	0.000975134
Control-salt stress	miR164a	11.7494	146.71	3.64231	0	**
Control-salt stress	miR165a-3p	5.7523	3.7557	-0.615057	0.00214853
Control-salt stress	miR165a-5p	0.01	16.9719	10.7289	1.53072e-120	**
Control-salt stress	miR166a	11524.7	7712.72	-0.579422	0
Control-salt stress	miR167a-3p	0.01	1.6639	3.37842	1.66845e-12	**
Control-salt stress	miR167c	0.01	1.4262	1.15603	7.94168e-11	**
Control-salt stress	miR168a	4826.79	3043.92	-0.665133	0
Control-salt stress	miR168a-3p	1.1423	1.3311	0.220677	0.562071
Control-salt stress	miR169d-3p	5.6707	4.8016	-0.240012	0.20495
Control-salt stress	miR169m	49.2413	118.186	1.26311	1.35384e-147	**
Control-salt stress	miR171f	2.4478	1.4738	-0.731945	0.0203974
Control-salt stress	miR172a	52.0562	45.1634	-0.204916	0.000894822
Control-salt stress	miR172e-3p	0.01	3.1377	8.29356	6.62513e-23	**
Control-salt stress	miR1885b	3.4269	0.01	-1.42076	2.68743e-23	**
Control-salt stress	miR319b-5p	118.84	71.0729	-0.741648	2.42985e-61
Control-salt stress	miR3440b-3p	58.2981	35.8455	-0.701657	2.89068e-28
Control-salt stress	miR3447-3p	6.7314	0.01	-6.39476	4.30486e-45	**
Control-salt stress	miR390a	0.01	1.2836	1.00405	8.06254e-10	**
Control-salt stress	miR390a-3p	0.01	1.4738	2.2034	3.66769e-11	**
Control-salt stress	miR391	4.7324	7.3688	0.638858	0.000284345
Control-salt stress	miR391-3p	2.8557	4.9442	0.791893	0.000333198
Control-salt stress	miR393	15.3394	0.01	-10.583	7.21682e-102	**
Control-salt stress	miR393a	0.01	1.9967	4.64147	7.47606e-15	**
Control-salt stress	miR393b-3p	0.4896	50.2502	1.68138	0	**
Control-salt stress	miR394a	0.01	1.5213	2.24916	1.69384e-11	**
Control-salt stress	miR395d	0.01	2.0442	6.67539	3.45265e-15	**
Control-salt stress	miR396a	0.01	1.6164	3.33664	3.6127e-12	**
Control-salt stress	miR396b-3p	0.01	1.3787	1.10716	1.71962e-10	**
Control-salt stress	miR397a	0.01	1.7115	4.41912	7.70535e-13	**
Control-salt stress	miR398c-5p	0.01	6.9409	9.43898	9.54114e-50	**
Control-salt stress	miR399b	2.7334	1.759	-0.635941	0.0302054
Control-salt stress	miR400	1.5503	1.2836	-0.272352	0.462934
Control-salt stress	miR400-3p	435.257	260.284	-0.741781	1.21112e-219
Control-salt stress	miR403	62.8673	44.4978	-0.498576	3.34737e-17
Control-salt stress	miR408-5p	0.01	1.3787	7.10716	1.71962e-10	**
Control-salt stress	miR415	0.01	1.2361	6.94965	1.74579e-09	**
Control-salt stress	miR4249	4.2428	0.01	-4.72887	1.11625e-28	**
Control-salt stress	miR472	1.9582	1.5213	-0.364223	0.273671
Control-salt stress	miR482a	22.5604	19.3965	-0.217996	0.0204319
Control-salt stress	miR5021	5.2219	5.9426	0.186519	0.302341
Control-salt stress	miR5026	2.7334	3.9934	0.546921	0.020157
Control-salt stress	miR5029	0.01	25.5768	11.3206	2.85619e-181	**
Control-salt stress	miR5632	0.01	13.549	10.404	2.19953e-96	**
Control-salt stress	miR5633	16.1962	16.2588	0.00556542	0.955308
Control-salt stress	miR5634	4.4468	4.9442	0.15297	0.436645
Control-salt stress	miR5638b	6.7722	0.01	-6.40348	2.31676e-45	**
Control-salt stress	miR5641	7.6697	0.01	-7.58303	2.78707e-51	**
Control-salt stress	miR5647	0.01	2.6623	8.05653	1.50105e-19	**
Control-salt stress	miR5654a	60.1339	43.7372	-0.459318	1.98191e-14
Control-salt stress	miR5655	0.01	1.6639	7.37842	1.66845e-12	**
Control-salt stress	miR5658	3.4269	0.01	-8.42076	2.68743e-23	**
Control-salt stress	miR5711	15.2171	23.8653	0.649221	3.41235e-11
Control-salt stress	miR5716	1.2647	2.2819	0.85144	0.00959179
Control-salt stress	miR5718	102.562	210.176	1.0351	8.80929e-190	**
Control-salt stress	miR5719	1.9582	2.0442	0.0620082	0.830571
Control-salt stress	miR5720	3.9573	0.01	-3.62837	8.53716e-27	**
Control-salt stress	miR5721	3.3861	0.01	-1.40348	4.99363e-23	**
Control-salt stress	miR6028	1.999	3.2327	0.693461	0.00979494
Control-salt stress	miR6030	171.059	129.072	-0.406317	9.51488e-31
Control-salt stress	miR6031	67.3957	41.17	-0.711063	3.82537e-33
Control-salt stress	miR6034	4.61	5.895	0.354725	0.0582538
Control-salt stress	miR6035	21.8669	18.5883	-0.234354	0.0144219
Control-salt stress	miR774b-5p	401.192	225.151	-0.833396	4.10197e-247
Control-salt stress	miR812p	14.1285	14.3683	0.00428906	0.0215938
Control-salt stress	miR822	0.01	2.6147	8.0305	3.25023e-19	**
Control-salt stress	miR824	5.9155	3.8983	-0.601655	0.00227445
Control-salt stress	miR824-3p	5.5483	9.7458	0.812735	2.537e-07
Control-salt stress	miR825-5p	0.01	2.0918	7.7086	1.59453e-15	**
Control-salt stress	miR827	43.0402	34.5619	-0.316502	4.79059e-06
Control-salt stress	miR829.1	32.5147	24.5784	-0.403701	5.97889e-07
Control-salt stress	miR831-5p	3.7533	0.01	-1.55202	1.89107e-25	**
Control-salt stress	miR837-3p	64.4175	41.3602	-0.63921	1.31945e-26
Control-salt stress	miR838-5p	0.01	11.5523	10.174	2.71748e-82	**
Control-salt stress	miR841	3.7941	0.01	-1.56761	1.01772e-25	**
Control-salt stress	miR845a	9.4648	5.5147	-0.77929	1.20587e-06
Control-salt stress	miR845b-3p	0.7343	1.0459	0.510303	0.264275
Control-salt stress	miR847-5p	5.018	0.01	-4.97097	8.61522e-34	**
Control-salt stress	miR848	0.01	2.995	7.22641	6.72596e-22	**
Control-salt stress	miR852-5p	0.01	3.1377	8.29356	6.62513e-23	**
Control-salt stress	miR855	8.1593	0.01	-9.6723	1.64514e-54	**
Control-salt stress	miR857	0.01	4.4688	8.80374	2.67077e-32	**
Control-salt stress	miR858-3p	2.0398	9.6032	2.23509	1.80354e-28	**
Control-salt stress	miR860	0.2856	1.5213	2.41324	4.97993e-06	**
Control-salt stress	miR861-3p	1.795	1.3787	-0.380675	0.275298
Control-salt stress	miR867	1.1423	1.1885	0.0572003	0.875722
Control-salt stress	miR920i	12.8101	10.6966	-0.260129	0.0387782
