# Supplementary material for: Identification and characterization of microRNAs related to salt stress in broccoli, using high-throughput sequencing and bioinformatics analysis
Source: BMC Plant Biol. 2014 Sep 3;14:226. doi: 10.1186/s12870-014-0226-2 (PMC4167151; doi:10.1186/s12870-014-0226-2)
Supplement: Additional file 6: Table S4. — Pathway annotations for most of targets of putative conserved miRNAs in salt-stressed broccoli. [file 12870_2014_226_MOESM6_ESM.xlsx]

## Sheet: Sheet1
#	Pathway	Target genes with pathway annotation (836)	All genes of the species with pathway annotation (11501)	Pathway ID
1	Cell cycle - yeast	152(18.18%)	2591 (22.53%)	ko04111
2	Cytosolic DNA-sensing pathway	139(16.63%)	2087(18.15%)	ko04623
3	Plant-pathogen interaction	107 (12.80%)	1097(9.54%)	ko04626
4	Ascorbate and aldarate metabolism	73 (8.73%)	682(5.93%)	ko00053
5	Plant hormone signal transduction	69(8.25%)	1035 (9.00%)	ko04075
6	Sulfur metabolism	56(6.70%)	636 (5.53%)	ko00920
7	RNA polymerase	54 (6.46%)	321 (2.80%)	ko03020
8	Pyrimidine metabolism	51 (6.10%)	450 (3.91%)	ko00240
