# Supplementary material for: Identification and characterization of microRNAs related to salt stress in broccoli, using high-throughput sequencing and bioinformatics analysis
Source: BMC Plant Biol. 2014 Sep 3;14:226. doi: 10.1186/s12870-014-0226-2 (PMC4167151; doi:10.1186/s12870-014-0226-2)
Supplement: Additional file 7: Table S5. — Pathway annotations for most of targets of putative novel miRNAs in salt-stressed broccoli. [file 12870_2014_226_MOESM7_ESM.xlsx]

## Sheet: Sheet1
#	Pathway	Target genes with pathway annotation (527)	All genes of the species with pathway annotation (10272)	Pathway ID
1	Calcium signaling pathway	84 (15.93%)	1629 (15.86%)	ko04020
1	mTOR signaling pathway	67 (12.71%)	1023 (9.96%)	ko04150
2	Cell cycle - Caulobacter	55 (10.43%)	932 (9.07%)	ko04112
3	Fc gamma R-mediated phagocytosis	41(7.78%)	901 (8.78%)	ko04666
4	Cysteine and methionine metabolism	39(7.40%)	792 (7.71%)	ko00270
5	Insulin signaling pathway	37(7.02%)	602 (5.86%)	ko04910
6	Regulation of actin cytoskeleton	26 (4.93%)	515 (5.01%)	ko04810
7	Cocaine addiction	24(4.55%)	100 (0.97%)	ko05030
8	Proteasome	24 (4.55%)	209 (2.03%)	ko03050
